# Supplementary material for: Tissue-Specific Transcript Profiling for ABC Transporters in the Sequestering Larvae of the Phytophagous Leaf Beetle Chrysomela populi
Source: PLoS One. 2014 Jun 2;9(6):e98637. doi: 10.1371/journal.pone.0098637 (PMC4041752; doi:10.1371/journal.pone.0098637)
Supplement: Table S1 — De novo assembly of the transcript catalogue of C. populi . The numbers of assembled transcripts and average length after assembly and reassembly show the usefulness of reassembling. (XLSX) [file pone.0098637.s004.xlsx]

## Sheet: Sheet1
	Number of transcripts	Sum_length (bp)	25th_pc	75th_pc	Ave_length
After Trinity assembly	74146	73793128	395 bp	1135 bp	995 bp
After reassembly with TGICL	50909	57115286	404 bp	1342 bp	1122 bp
