# Supplementary material for: Tissue-Specific Transcript Profiling for ABC Transporters in the Sequestering Larvae of the Phytophagous Leaf Beetle Chrysomela populi
Source: PLoS One. 2014 Jun 2;9(6):e98637. doi: 10.1371/journal.pone.0098637 (PMC4041752; doi:10.1371/journal.pone.0098637)
Supplement: Table S2 — Accession numbers of homologous sequences added to C. populi 's ABC transporter sequences to calculate phylogenetic trees. (XLSX) [file pone.0098637.s005.xlsx]

## Sheet: Sheet1
ABC subfamily B			ABC subfamily G
Species	Designation in Figure 3	Accession number	Species	Designation in Figure 5	Accession number
Bombyx mori	BmABCB1	BGIBMGA007494-PA	Bombyx mori	Bm-brown	AB780446
	BmABCB2	BGIBMGA009452-PA	Apis mellifera	Am-brown	XM_395665
	BmABCB3	BGIBMGA011228-PA	Culex quinquefasciatus	Cq-brown	XM_001862856
	BmABCB4	BGIBMGA000725-PA	Culex quinquefasciatus	Cq-scarlet	XP_001848966
	BmABCB5	BGIBMGA000724-PA	Bombyx mori	Bm-scarlet	BAK08373
	BmABCB6	BGIBMGA004142-PA	Apis mellifera	Am-scarlet	XP_001122240
	BmABCB7	BGIBMGA008523-PA	Bombyx mori	Bm-white	NP_001037034
	BmABCB8	BGIBMGA005473-PA	Apis mellifera	Am-white	XP_001122252
	BmABCB9	BGIBMGA012743-PA	Culex quinquefasciatus	Cq-white	XP_001847783
			Bombyx mori	Bm-ok	AB780440
Dendroctonus ponderosae	DpABCB1	DpKB741248
	DpABCB2	DpKB632305	Drosophila melanogaster	Dm-white	gi|7290367|gb|AAF45826.1|
	DpABCB3	DpKB632394		DmAAF51548	gi|22945593|gb|AAF51548.2|
	DpABCB4	KB632353.1		DmAAF51551	gi|22945591|gb|AAF51551.2|
	DpABCB5	KB632345.1		DmAAF51341	gi|22945472|gb|AAF51341.3|
	DpABCB6	ERL93339.1		DmAAF51223	gi|7295924|gb|AAF51223.1|
	DpABCB7	BT126885.1		DmAAF51131	gi|7295830|gb|AAF51131.1|
	DpABCB8	BT126885.1		DmAAF51130	gi|28380274|gb|AAF51130.2|
				Dm-E23	gi|22945319|gb|AAF51122.2|
Drosophila melanogaster	DmAAF45509	gi|22831418|gb|AAF45509.2|		DmAAF51027	gi|7295722|gb|AAF51027.1|
	DmAAF48177	gi|7292782|gb|AAF48177.1|		Dm-brown	gi|21626629|gb|AAF47020.3|
	DmAAF53736	gi|440213904|gb|AAF53736.4|		DmAAF50035	gi|23093633|gb|AAF50035.2|
	Dm-mdr49	gi|21627300|gb|AAF58437.2|		Dm-scarlet	gi|7294101|gb|AAF49455.1|
	Dm-mdr50	gi|84795750|gb|AAF58271.3|		DmAAF56360	gi|23172222|gb|AAF56360.2|
	DmAAF50670	gi|7295352|gb|AAF50670.1|		DmAAF56361	gi|28381456|gb|AAF56361.2|
	Dm-mdr65	gi|7295351|gb|AAF50669.1|
	DmAAF55241	gi|7300071|gb|AAF55241.1|
Mircrosporidia	Msp1	PRJNA212154: GARF010000XX
	Msp2	PRJNA212154: GARF010000XX
	Msp3	PRJNA212154: GARF010000XX
	Msp4	PRJNA212154: GARF010000XX
	Msp5	PRJNA212154: GARF010000XX
