# Supplementary material for: Tissue-Specific Transcript Profiling for ABC Transporters in the Sequestering Larvae of the Phytophagous Leaf Beetle Chrysomela populi
Source: PLoS One. 2014 Jun 2;9(6):e98637. doi: 10.1371/journal.pone.0098637 (PMC4041752; doi:10.1371/journal.pone.0098637)
Supplement: Table S3 — Overview of the raw sequence data. The table exhibits the RNA derived specimens, number of reads, sequencing technology and sequencing mode. (XLSX) [file pone.0098637.s006.xlsx]

## Sheet: Sheet1
cDNA library	C. populi tissues for RNA isolation	Number of reads/ biological replicate	Sequencing technology	Accession number for the Sequence Read Archive of NCBI
	Tissue pool of different developmental stages	42,189,743	Solexa/Ilumina, 2x150 bp	SRA106166
1		34,052,388	Solexa/Ilumina, 50 bp	SRP031778: SRS514051/SRX390590
2	Larval gut	40,334,391	Solexa/Ilumina, 50 bp	SRP031778: SRS514059/SRX390602
3		33,926,226	Solexa/Ilumina, 50 bp	SRP031778: SRS514060/SRX390603
4		29,021,078	Solexa/Ilumina, 50 bp	SRP031778: SRS514538/SRX391225
5	Larval Malphighian tubules	40,112,105	Solexa/Ilumina, 50 bp	SRP031778: SRS514548/SRX391254
6		26,325,725	Solexa/Ilumina, 50 bp	SRP031778: SRS514555/SRX391262
7		41,975,356	Solexa/Ilumina, 50 bp	SRP031778: SRS514562/SRX391269
8	Larval fat body	45,112,201	Solexa/Ilumina, 50 bp	SRP031778: SRS514565/SRX391272
9		37,115,218	Solexa/Ilumina, 50 bp	SRP031778: SRS514568/SRX391275
10		35,246,691	Solexa/Ilumina, 50 bp	SRP031778: SRS514867/SRX391634
11	Larval glands	42,555,962	Solexa/Ilumina, 50 bp	SRP031778: SRS514868/SRX391635
12		25,106,778	Solexa/Ilumina, 50 bp	SRP031778: SRS514869/SRX391636
A	Glands of larvae injected with dsgfp-RNA	44,298,195	Solexa/Ilumina, 50 bp	SRP031778: SRS589441/SRX512034
B		58,159,946	Solexa/Ilumina, 50 bp	SRP031778: SRS589442/SRX512035
C	Glands of larvae injected with dsCpabc35(Cpmrp)-RNA	52,249,237	Solexa/Ilumina, 50 bp	SRP031778: SRS589443/SRX512036
D		58,513,324	Solexa/Ilumina, 50 bp	SRP031778: SRS589444/SRX512037
