# Supplementary material for: Tissue-Specific Transcript Profiling for ABC Transporters in the Sequestering Larvae of the Phytophagous Leaf Beetle Chrysomela populi
Source: PLoS One. 2014 Jun 2;9(6):e98637. doi: 10.1371/journal.pone.0098637 (PMC4041752; doi:10.1371/journal.pone.0098637)
Supplement: Table S4 — List of 65 predicted ABC transporters of C. populi . Accession numbers and sequence length of cDNAs encoding putative ABC transporters of C. populi and their corresponding read counts normalized to the effective library size as well as to the sequence length of all ABC transporters in the different larval tissues are presented. (XLSX) [file pone.0098637.s007.xlsx]

## Sheet: Sheet1
			Read counts normalized to the effective library size (see Table S3 for library sizes)													Read counts normalized to the effective library size and the sequence length
	Chrysomela populi		Gut			Malpighian tubules			Fat body			Defensive glands				Gut	Malpighian tubules	Fat body	Defensive glands
ABC subfamily	Designation	Sequence length in bp	Library 1	Library 2	Library 3	Library 4	Library 5	Library 6	Library 7	Library 8	Library 9	Library 10	Library 11	Library 12		Mean Library 1-3	Mean Library 4-6	Mean Library 7-9	Mean Library 10-12
ABCA	Cpabc1	2778	18.7064	21.4111	20.7146	9.41284	12.5694	10.998	7.9181	10.1475	5.55789	42.6647	43.6685	56.8181		0.364963	0.197865	0.141729	0.858839
ABCA	Cpabc2	1884	559.855	478.601	540.059	449.644	295.38	488.911	303.857	402.855	299.015	452.127	354.547	573.705		13.9642	10.9159	11.3271	12.2114
ABCA	Cpabc3	1952	9.35319	6.29738	2.95923	3.62032	1.04745	1.99964	0	4.05899	1.11158	15.4067	13.5164	8.68055		0.158895	0.056928	0.108773	0.32107
ABCA	Cpabc4	5775	5296.58	6008.96	4930.07	4432	4590.96	3416.38	3446.35	4581.58	3360.3	9420.6	7686.7	7050.97		46.856	35.9	43.5178	69.7208
ABCA	Cpabc5	5884	38007.4	31733.8	28549.1	2364.07	1906.35	3424.38	820.513	809.768	661.389	3098.52	2441.28	3018.46		278.411	21.7958	13.1678	24.2416
ABCB	Cpabc6	3804	2.67234	2.51895	0	0.724064	0	0	151.434	83.2093	108.935	13.629	11.437	6.31313		0.0227449	0.00317238	1.05571	0.137483
ABCB	Cpabc7	3832	3079.87	2782.18	2870.45	8056.67	7368.79	8787.41	1272.83	1688.54	1576.22	1682.88	1736.34	1459.12		37.9806	105.31	19.2262	21.2176
ABCB	Cpabc8	3704	1561.98	1623.47	1848.04	3810.75	2957.99	4098.26	2155.7	1542.42	2408.79	1541.85	1470.17	1951.55		22.6489	48.8976	25.4214	22.3343
ABCB	Cpabc9	2344	768.298	598.251	683.581	1644.35	1330.26	1950.65	1064.98	1012.72	1252.75	936.845	911.84	1081.91		14.5772	35.0203	22.466	20.8376
ABCB	Cpabc10	4411	291.285	198.997	270.769	1909.36	1177.33	2178.6	2644.64	1825.53	710.299	202.065	293.203	165.72		2.87558	19.8946	17.5164	2.4975
ABCB	Cpabc11	1690	0	0	0	0.724064	0	0	42.5598	13.1917	44.4631	2.96283	2.07945	3.15656		0	0.00714068	0.580947	0.0808564
ABCB	Cpabc12	4240	53787.5	38023.6	41833.1	4181.47	2278.2	3291.4	35.6314	6.08848	68.9179	61.6268	76.9398	136.521		525.331	38.3297	0.700634	1.08132
ABCB	Cpabc13	2400	668.085	846.368	763.48	869.601	856.812	919.833	762.117	639.291	1023.76	1138.91	1263.27	1292.61		15.819	18.3767	18.7085	25.6583
ABCC	Cpabc14	3028	8.01702	5.03791	7.39806	962.282	528.961	885.839	143.515	87.2683	91.1494	10.0736	7.27808	3.15656		0.112577	13.0839	1.28765	0.112881
ABCC	Cpabc15	4433	2409.11	1704.07	2963.66	7274.68	3242.9	8548.45	3209.8	3087.88	3919.43	991.361	741.325	809.658		26.6067	71.6822	26.7213	9.55841
ABCC	Cpabc16	1031	231.157	57.9359	99.1341	15631.1	7455.73	12076.8	7004.55	3958.53	5512.32	693.894	407.573	419.823		6.2759	568.439	184.011	24.5925
ABCC	Cpabc17	4078	6746.32	5934.65	8226.65	2.89626	5.23724	0	7.9181	2.02949	13.3389	11.8513	5.19863	26.8308		85.4489	0.0332414	0.150312	0.179339
ABCC	Cpabc18	1843	749.592	649.89	670.265	1349.66	1830.94	1845.66	800.717	1245.1	534.669	645.303	973.184	795.454		18.7172	45.4536	25.6942	21.8298
ABCC	Cpabc19	5026	8706.49	7776.01	11893.1	10409.2	6727.75	12467.7	4846.86	3592.21	4025.03	832.554	831.781	710.227		94.0961	98.1716	30.3399	7.87426
ABCC	Cpabc20	3305	3901.62	3345.17	3397.19	6103.14	4300.82	6166.88	620.581	462.725	570.24	406.5	338.951	361.426		53.6761	83.5645	7.28559	5.58183
ABCC	Cpabc21	3466	2.67234	3.77843	1.47961	1.44813	0	1.99964	5.93857	13.1917	10.0042	2.96283	3.11918	2.36742		0.0381342	0.016579	0.103374	0.0406301
ABCC	Cpabc22	2421	15431.4	12376.9	17216.8	45281.5	32344.1	46347.6	408.772	465.769	503.545	1480.23	749.643	926.451		309.962	853.458	12.3984	21.7288
ABCC	Cpabc23	2907	915.277	804.806	739.806	834.122	730.071	819.851	350.376	362.265	410.173	449.164	413.811	350.379		14.1032	13.6684	6.09459	6.95651
ABCC	Cpabc24	4614	2637.6	2204.08	2652.95	2117.89	2007.96	2104.62	2759.46	2376.54	3437	2409.96	2876.92	2803.82		27.0721	22.5056	28.6801	29.2252
ABCC	Cpabc25	4098	6.68085	6.29738	2.95923	170.879	150.832	148.973	0	0	0	1.18513	0	1.57828		0.064818	1.91429	0.00641891	0.0112389
ABCC	Cpabc26	3832	312.664	259.452	162.757	8302.12	5887.7	7900.57	4.94881	18.2655	11.1158	51.5532	12.4767	1.57828		3.19621	96.0786	0.107831	0.285352
ABCC	Cpabc27	4414	17566.6	15510.5	22960.6	535.808	367.654	454.917	3524.54	2410.03	3541.49	4662.3	4110.04	4531.25		211.591	5.12906	39.5175	50.2325
ABCC	Cpabc28	3620	1.33617	1.25948	2.95923	0	5.23724	8.99837	2.96929	15.2212	4.44631	1.18513	5.19863	3.9457		0.0255749	0.0655414	0.101916	0.0475574
ABCC	Cpabc29	2677	2.67234	5.03791	2.95923	9.41284	1.04745	3.99927	5.93857	2.02949	10.0042	63.997	44.7082	60.7638		0.0664268	0.0900234	0.427916	1.05509
ABCC	Cpabc30	4385	1962.83	2303.58	2232.74	24403.9	11960.8	20940.2	11059.6	8009.4	8461.34	2921.35	2083.61	2027.3		24.7022	217.806	80.1836	26.7285
ABCC	Cpabc31	624	0	0	0	0	0	0.999819	0	0	2.22316	1.18513	2.07945	1.57828		0	0.0267046	0.042155	0.12935
ABCC	Cpabc32	4348	205.77	133.505	312.198	50574.5	50976.1	60895.9	18.8055	633.202	110.046	536.864	83.1781	3.9457		2.49721	622.687	2.51439	2.39186
ABCC	Cpabc33	5335	7081.7	4396.83	6146.31	14364	8239.22	10820	1241.16	1669.26	1266.09	407.685	399.255	262.784		55.0604	104.415	9.91317	3.34184
ABCC	Cpabc34	4153	152.323	93.2013	233.779	37098.9	20387.5	25342.4	110.853	210.053	127.832	385.76	123.727	69.4444		1.92352	332.406	1.56654	2.32335
ABCC	Cpabc35	4413	26.7234	602.03	471.996	281.661	71.2264	176.968	872.97	451.563	751.427	172292	134567	196723		4.15722	2.00112	747.968	1901.89
ABCC	Cpabc36	3155	297.966	267.009	374.342	20589.5	11852.9	20841.2	188.055	196.861	118.939	16223.2	17983.1	10421.4		4.96206	281.477	57.0856	235.751
ABCC	Cpabc37	4559	1427.03	909.342	1664.56	501.053	369.749	368.933	434.505	527.669	502.434	1092.69	1040.77	1110.32		14.6265	4.53219	7.57657	11.8585
ABCC	Cpabc38	4597	275.251	185.143	334.392	32.5829	21.9964	69.9873	523.584	358.206	815.899	673.154	371.182	963.541		2.88154	0.451623	6.69034	7.27966
ABCC	Cpabc39	2761	1264.02	1099.52	1052	1900.67	1355.4	1804.67	197.952	158.301	202.307	216.286	166.356	168.876		20.6178	30.5489	3.16992	3.32922
ABCC	Cpabc40	1189	334.043	235.522	267.81	662.519	753.115	795.856	326.621	340.955	244.547	309.319	405.493	422.19		11.7378	30.9993	15.2757	15.9378
ABCC	Cpabc41	4018	392.834	423.184	337.352	234.597	202.157	315.943	3004.92	2613.99	2847.86	666.636	659.187	707.859		4.78418	3.12219	26.2434	8.43571
ABCC	Cpabc42	2690	22.7149	34.0059	47.3476	10.861	5.23724	87.984	3.95905	31.4572	5.55789	55.7011	34.311	57.6073		0.644785	0.644871	0.576354	0.914618
ABCD	Cpabc43	2313	811.055	848.887	955.83	548.841	490.205	613.889	657.202	525.639	543.562	477.015	419.01	430.871		18.8483	11.9105	11.6278	9.56114
ABCD	Cpabc44	1421	6734.3	4830.09	6661.22	3870.85	2676.23	5092.08	1748.91	1818.43	1889.68	3759.23	1985.88	2895.36		213.765	136.514	75.7998	101.343
ABCE	Cpabc45	2297	3768	3408.14	4688.89	4347.28	4646.48	4749.14	4613.28	5255.38	5071.02	4753.56	5207.99	4543.08		86.0908	99.7163	104.569	105.243
ABCF	Cpabc46	3424	975.404	962.24	1263.59	867.429	821.199	728.868	1863.72	1271.48	1987.5	868.108	880.648	842.802		15.5823	11.7674	19.3633	12.6147
ABCF	Cpabc47	2622	1723.66	1477.37	1848.04	2484.99	2236.3	2201.6	1775.63	1470.37	1955.27	1778.29	1567.91	1639.05		32.0942	44.0051	31.0517	31.6885
ABCF	Cpabc48	2745	7831.29	5700.39	6513.26	8412.91	7860.04	9489.28	7910.18	7345.76	7875.53	9774.95	10963.9	10073.4		121.706	156.419	153.791	187.081
ABCG	Cpabc49	3877	128.272	210.333	87.2972	852.224	1139.62	527.904	114.812	163.374	57.8021	130.364	64.463	69.4444		1.83089	10.832	1.49442	1.13607
ABCG	Cpabc50	3187	3352.45	2454.72	2725.45	1363.41	1675.92	1133.79	1854.81	2151.26	2037.52	538.049	542.737	480.587		44.622	21.8237	23.4634	8.16532
ABCG	Cpabc51	3145	287.277	396.735	335.872	379.41	421.074	530.904	124.71	601.745	87.8147	5082.43	6587.71	4377.36		5.40479	7.05558	27.0473	85.0424
ABCG	Cpabc52	3197	330.034	220.408	264.851	112.954	76.4636	132.976	144.505	166.419	122.274	1074.91	1022.05	1208.17		4.2503	1.68071	7.9194	17.2304
ABCG	Cpabc53	3056	5295.24	5118.51	4483.23	742.166	1549.17	654.881	207.85	350.088	215.646	476.422	459.559	445.865		81.2445	16.068	5.47449	7.53625
ABCG	Cpabc54	1066	26.7234	13.8542	26.633	3807.86	2580.91	2605.53	17.8157	76.1061	30.0126	43.2573	11.437	3.9457		1.05082	140.624	1.53014	0.916822
ABCG	Cpabc55	2408	7839.31	8498.95	6559.12	705.963	842.148	800.855	4624.17	4097.55	4299.59	5957.06	8458.17	6270.51		158.481	16.2581	103.767	143.174
ABCG	Cpabc56	2665	68.1447	171.289	99.1341	4.34439	6.28468	12.9976	804.676	545.934	1396.14	2060.35	2644.02	1283.14		2.11737	0.147759	16.4713	37.4454
ABCG	Cpabc57	2536	2200.67	1918.18	2047.78	3770.93	2446.84	2530.54	298.908	471.858	374.602	1388.38	615.518	1016.41		40.5273	57.4941	11.7454	19.8496
ABCG	Cpabc58	2435	8.01702	18.8922	5.91845	2.89626	3.14234	2.99946	22.7645	17.2507	5.55789	562.344	462.678	511.363		0.224693	0.0618621	3.77398	10.516
ABCG	Cpabc59	1248	141.634	129.726	142.043	8.68877	5.23724	10.998	59.3857	50.7374	34.4589	1086.17	766.278	901.199		5.52087	0.332853	13.5059	36.7742
ABCG	Cpabc60	2325	4643.19	4406.91	4554.25	75.3027	58.657	62.9886	459.25	621.025	451.301	596.713	452.281	388.257		97.5222	1.41182	10.5271	10.3029
ABCG	Cpabc61	2474	146.979	261.971	242.656	269.352	301.665	406.926	71.2629	407.928	51.1326	3322.51	4547.76	2904.04		4.3897	6.58814	22.7919	72.5836
ABCG	Cpabc62	2265	25.3872	28.968	44.3884	2532.78	1347.02	2074.62	1.97952	7.10323	6.66947	21.9249	1.03973	0		0.72659	43.8147	0.0668341	0.168982
ABCH	Cpabc63	3008	92.1957	91.9418	79.8991	46.3401	63.8943	73.9866	97.9864	122.784	113.381	919.068	1502.4	483.743		1.46297	1.02073	3.90356	16.0972
ABCH	Cpabc64	3508	489.038	527.721	497.15	99.9209	76.4636	72.9868	656.212	1078.68	464.64	21538	16418.3	15704.7		7.19265	1.18477	82.8562	254.946
ABCH	Cpabc65	2631	160.34	141.061	130.206	41.2717	28.2811	28.9947	97.9864	147.138	83.3684	7015.97	4706.84	6220.8		2.73412	0.624271	40.9598	113.668
