# Supplementary material for: Tissue-Specific Transcript Profiling for ABC Transporters in the Sequestering Larvae of the Phytophagous Leaf Beetle Chrysomela populi
Source: PLoS One. 2014 Jun 2;9(6):e98637. doi: 10.1371/journal.pone.0098637 (PMC4041752; doi:10.1371/journal.pone.0098637)
Supplement: Table S5 — Primer sets used in quantitative real-time PCR and RNAi experiments. (XLSX) [file pone.0098637.s008.xlsx]

## Sheet: Sheet1
Sequence name	Primer name	Primer for dsRNA generation
Cpabc35 (Cpmrp)	fwd	GATTAATACGACTCACTATAGGCGACTAAGTGTGAACTAGTCGGTGC
GenBank: KC112554	rev	GATTAATACGACTCACTATAGGGAGACTTGTCTCCACAGCAGATAG
gfp	fwd	TAATACGACTCACTATAGGGAGATGGCTAGTAAGGGA
UniProtKB: P42212.1	rev	TAATACGACTCACTATAGGGAGATTATTTGTAGAGTTC
		qPCR Primer
CpEF1alpha (PRJNA212154: GARF010000XX)	fwd	TGGGTACTCGACAAACTGAAGG
	rev	TGATGAAATCCCTGTGTCCAG
CpeIF4a (PRJNA212154: GARF010000XX)	fwd	GTCGCGTGTACGACATGATAAC
	rev	CTTGAAGACGTCATGGATCTGG
Cpabc4	fwd	CAAGGACATGCAGAACGAGA
	rev	TAGCCCCCGTACTCCTTTTT
Cpabc12	fwd	TGG GTC TAC TGT TAT AGG
	rev	TAC TAT CGG CTA GAG TTC
Cpabc15	fwd	GACGAATATAAGGATGAGACATTG
	rev	GCGTACTATGGCTCGAGC
Cpabc16	fwd	GGAATTCGAGGACCAGTTGC
	rev	GGCATATCAACTGTCGTTGTC
Cpabc19	fwd	CACTTCACTAGTTTAGGC
	rev	GAGCTTCCTGTAGATAAG
Cpabc21	fwd	CCATCTGGCAAATTTGAAGATTTC
	rev	CAGTAACTACGAAGTCTAGAGAG
Cpabc22	fwd	ATACTACGATGAGCACAG
	rev	TAGGAGGTATAGATGAGTG
Cpabc26	fwd	CAAGTACTCCTACTAGCC
	rev	GTGTACTCCAGTAACCTC
Cpabc30	fwd	AGCCGATGATGCAACCATC
	rev	CCAACTGTCTTTGTCCAGC
Cpabc41	fwd	GAATATCAGATGCCGACCTG
	rev	GGATGGCTCTGGCAAGG
Cpabc47	fwd	GTGCCGACTAATTTTACATC
	rev	TTGGCATTGAACCTGAAGC
Cpabc64	fwd	GGCTACTACTTCATTGAG
	rev	GATGAAACCGTAGTAGAC
Cpabc65	fwd	CACTACATAGAGGAATGTC
	rev	GTCAGTAATCTATCAGGAG
