# Supplementary material for: Tissue-Specific Transcript Profiling for ABC Transporters in the Sequestering Larvae of the Phytophagous Leaf Beetle Chrysomela populi
Source: PLoS One. 2014 Jun 2;9(6):e98637. doi: 10.1371/journal.pone.0098637 (PMC4041752; doi:10.1371/journal.pone.0098637)
Supplement: Table S6 — Predicted domain distribution in the deduced protein sequences of all identified ABC transporters of C. populi . (XLSX) [file pone.0098637.s009.xlsx]

## Sheet: Sheet1
	Chrysomela populi	Number of domains in the deduced protein sequences
ABC Subfamily	Designation	Nucleotid binding domains	Transmembrane domains
ABCA	CpABC1	1	1
ABCA	CpABC2	1	0
ABCA	CpABC3	1	0
ABCA	CpABC4	2	2
ABCA	CpABC5	2	2
ABCB	CpABC6	2	2
ABCB	CpABC7	1	1
ABCB	CpABC8	1	1
ABCB	CpABC9	1	1
ABCB	CpABC10	2	2
ABCB	CpABC11	1	1
ABCB	CpABC12	2	2
ABCB	CpABC13	1	1
ABCC	CpABC14	2	2
ABCC	CpABC15	2	2
ABCC	CpABC16	1	0
ABCC	CpABC17	2	2
ABCC	CpABC18	1	1
ABCC	CpABC19	2	2
ABCC	CpABC20	2	2
ABCC	CpABC21	2	2
ABCC	CpABC22	1	1
ABCC	CpABC23	2	1
ABCC	CpABC24	2	1
ABCC	CpABC25	2	2
ABCC	CpABC26	2	2
ABCC	CpABC27	2	2
ABCC	CpABC28	2	2
ABCC	CpABC29	1	1
ABCC	CpABC30	2	2
ABCC	CpABC31	1	0
ABCC	CpABC32	2	2
ABCC	CpABC33	2	2
ABCC	CpABC34	2	2
ABCC	CpABC35	2	2
ABCC	CpABC36	2	1
ABCC	CpABC37	2	2
ABCC	CpABC38	2	2
ABCC	CpABC39	1	2
ABCC	CpABC40	1	0
ABCC	CpABC41	2	2
ABCC	CpABC42	1	1
ABCD	CpABC43	1	1
ABCD	CpABC44	1	1
ABCE	CpABC45	2	0
ABCF	CpABC46	2	0
ABCF	CpABC47	2	0
ABCF	CpABC48	2	0
ABCG	CpABC49	1	1
ABCG	CpABC50	1	1
ABCG	CpABC51	1	1
ABCG	CpABC52	1	1
ABCG	CpABC53	1	1
ABCG	CpABC54	1	0
ABCG	CpABC55	1	1
ABCG	CpABC56	1	1
ABCG	CpABC57	1	1
ABCG	CpABC58	1	1
ABCG	CpABC59	1	0
ABCG	CpABC60	1	1
ABCG	CpABC61	1	1
ABCG	CpABC62	1	1
ABCH	CpABC63	1	1
ABCH	CpABC64	1	1
ABCH	CpABC65	1	1
